# Supplementary material for: Concrete and Abstract Concepts in Primary Progressive Aphasia and Alzheimer’s Disease: A Scoping Review
Source: Brain Sci. 2023 May 5;13(5):765. doi: 10.3390/brainsci13050765 (PMC10216362; doi:10.3390/brainsci13050765)
Supplement: Supplementary file 1 [file brainsci-13-00765-s001.zip]

Archive with 1 entries (1 files):
- brainsci-2368536-supplementary.pdf
